# Supplementary material for: Modeling and analysis of infectious diseases based on behavioral game theory on two-layered networks under media coverage
Source: PLoS One. 2025 May 20;20(5):e0320904. doi: 10.1371/journal.pone.0320904 (PMC12091790; doi:10.1371/journal.pone.0320904)
Supplement: Data — (ZIP) [file pone.0320904.s001.zip]

Archive with 26 entries (25 files):
- Data/
- Data/Book1.xls
- Data/Book11.xls
- Data/Book12.xls
- Data/Book13.xls
- Data/Book15.xls
- Data/Book16.xls
- Data/Book17.xls
- Data/Book18.xls
- Data/Book2.xls
- Data/Book21.xls
- Data/Book210.xls
- Data/Book211.xls
- Data/Book212.xls
- Data/Book22.xls
- Data/Book23.xls
- Data/Book24.xls
- Data/Book25.xls
- Data/Book26.xls
- Data/Book27.xls
- Data/Book28.xls
- Data/Book29.xls
- Data/Book3.xls
- Data/Book4.xls
- Data/Book5.xls
- Data/Supplementary data.xlsx
