# Supplementary material for: Modeling and analysis of infectious diseases based on behavioral game theory on two-layered networks under media coverage
Source: PLoS One. 2025 May 20;20(5):e0320904. doi: 10.1371/journal.pone.0320904 (PMC12091790; doi:10.1371/journal.pone.0320904)
Supplement: Data — (ZIP) [file pone.0320904.s001.zip › Data/Book21.xls]

## Sheet: Sheet1
β	δ
	0	0.05	0.1	0.15	0.2	0.25	0.3	0.35	0.4	0.45	0.5	0.55	0.6	0.65	0.7	0.75	0.8	0.85	0.9	0.95	1
0	0.02	0.02	0.02	0.02	0.02	0.02	0.02	0.02	0.02	0.02	0.02	0.02	0.02	0.02	0.02	0.02	0.02	0.02	0.02	0.02	0.02
0.05	0.032	0.042	0.028	0.037	0.029	0.031	0.031	0.028	0.032	0.036	0.037	0.037	0.033	0.033	0.027	0.036	0.032	0.029	0.033	0.042	0.034
0.1	0.052	0.058	0.037	0.073	0.056	0.058	0.066	0.098	0.053	0.058	0.051	0.037	0.05	0.032	0.061	0.054	0.055	0.061	0.057	0.046	0.039
0.15	0.088	0.096	0.083	0.105	0.096	0.122	0.076	0.079	0.059	0.115	0.089	0.087	0.082	0.117	0.112	0.096	0.094	0.065	0.108	0.064	0.115
0.2	0.11	0.152	0.176	0.147	0.165	0.133	0.113	0.151	0.172	0.158	0.14	0.173	0.116	0.156	0.119	0.116	0.156	0.126	0.124	0.095	0.127
0.25	0.227	0.239	0.208	0.17	0.182	0.223	0.225	0.16	0.229	0.214	0.18	0.187	0.229	0.19	0.159	0.209	0.217	0.238	0.21	0.207	0.221
0.3	0.35	0.333	0.265	0.301	0.267	0.304	0.322	0.305	0.303	0.298	0.274	0.227	0.245	0.269	0.294	0.27	0.254	0.253	0.216	0.251	0.273
0.35	0.392	0.481	0.347	0.34	0.396	0.323	0.362	0.334	0.341	0.338	0.456	0.371	0.385	0.346	0.431	0.349	0.285	0.264	0.264	0.338	0.337
0.4	0.457	0.508	0.446	0.516	0.476	0.441	0.438	0.498	0.447	0.381	0.491	0.472	0.429	0.468	0.396	0.401	0.493	0.363	0.419	0.301	0.417
0.45	0.572	0.582	0.56	0.563	0.597	0.538	0.535	0.6	0.563	0.547	0.498	0.495	0.522	0.467	0.494	0.544	0.539	0.497	0.469	0.504	0.475
0.5	0.677	0.691	0.573	0.635	0.63	0.632	0.641	0.654	0.561	0.619	0.561	0.68	0.605	0.64	0.565	0.546	0.505	0.568	0.616	0.571	0.653
0.55	0.679	0.734	0.692	0.709	0.689	0.673	0.704	0.681	0.644	0.617	0.659	0.663	0.646	0.664	0.665	0.669	0.673	0.675	0.611	0.683	0.621
0.6	0.806	0.791	0.755	0.74	0.722	0.733	0.726	0.717	0.72	0.74	0.746	0.721	0.752	0.745	0.702	0.719	0.687	0.751	0.727	0.732	0.688
0.65	0.793	0.791	0.808	0.831	0.781	0.777	0.808	0.806	0.765	0.794	0.785	0.806	0.759	0.753	0.767	0.822	0.787	0.801	0.749	0.764	0.749
0.7	0.807	0.826	0.849	0.863	0.859	0.805	0.786	0.821	0.801	0.84	0.821	0.808	0.829	0.845	0.827	0.763	0.779	0.833	0.818	0.767	0.851
0.75	0.843	0.84	0.856	0.838	0.885	0.88	0.825	0.857	0.847	0.881	0.871	0.829	0.843	0.857	0.855	0.823	0.834	0.844	0.842	0.834	0.793
0.8	0.9	0.875	0.859	0.884	0.89	0.888	0.876	0.869	0.86	0.87	0.875	0.883	0.874	0.863	0.86	0.863	0.869	0.866	0.874	0.875	0.788
0.85	0.92	0.889	0.907	0.856	0.895	0.897	0.918	0.884	0.91	0.892	0.888	0.915	0.899	0.902	0.912	0.882	0.891	0.86	0.911	0.878	0.882
0.9	0.926	0.904	0.913	0.905	0.896	0.891	0.907	0.903	0.902	0.908	0.919	0.93	0.909	0.913	0.896	0.894	0.924	0.897	0.898	0.897	0.854
0.95	0.932	0.939	0.943	0.947	0.91	0.924	0.939	0.932	0.914	0.881	0.929	0.93	0.931	0.917	0.924	0.916	0.927	0.922	0.905	0.909	0.92
1	0.927	0.93	0.93	0.946	0.941	0.934	0.949	0.91	0.915	0.94	0.95	0.928	0.93	0.921	0.927	0.927	0.915	0.926	0.927	0.925	0.932
K=0.2
