# Supplementary material for: Modeling and analysis of infectious diseases based on behavioral game theory on two-layered networks under media coverage
Source: PLoS One. 2025 May 20;20(5):e0320904. doi: 10.1371/journal.pone.0320904 (PMC12091790; doi:10.1371/journal.pone.0320904)
Supplement: Data — (ZIP) [file pone.0320904.s001.zip › Data/Book210.xls]

## Sheet: Sheet1
β	k
	0	0.05	0.1	0.15	0.2	0.25	0.3	0.35	0.4	0.45	0.5	0.55	0.6	0.65	0.7	0.75	0.8	0.85	0.9	0.95	1
0	0.02	0.02	0.019	0.02	0.02	0.02	0.02	0.02	0.02	0.02	0.02	0.02	0.02	0.02	0.02	0.02	0.019	0.02	0.02	0.02	0.02
0.05	0.041	0.052	0.041	0.072	0.072	0.116	0.095	0.158	0.119	0.183	0.279	0.197	0.238	0.279	0.363	0.334	0.331	0.335	0.4	0.504	0.504
0.1	0.101	0.087	0.173	0.196	0.214	0.308	0.41	0.432	0.577	0.659	0.59	0.685	0.719	0.777	0.826	0.811	0.85	0.864	0.859	0.857	0.857
0.15	0.161	0.216	0.329	0.395	0.573	0.668	0.718	0.703	0.781	0.823	0.857	0.868	0.918	0.913	0.928	0.937	0.943	0.955	0.938	0.945	0.945
0.2	0.202	0.371	0.493	0.666	0.7	0.82	0.847	0.868	0.901	0.921	0.941	0.935	0.953	0.954	0.96	0.966	0.961	0.977	0.971	0.974	0.974
0.25	0.376	0.534	0.717	0.777	0.871	0.887	0.91	0.913	0.931	0.948	0.955	0.963	0.973	0.973	0.973	0.982	0.997	0.978	0.986	0.986	0.986
0.3	0.458	0.692	0.763	0.88	0.902	0.946	0.934	0.957	0.969	0.973	0.958	0.972	0.976	0.982	0.982	0.983	0.988	0.982	0.989	0.986	0.986
0.35	0.654	0.75	0.854	0.925	0.935	0.941	0.964	0.958	0.973	0.973	0.976	0.986	0.983	0.983	0.987	0.979	0.982	0.988	0.987	0.988	0.988
0.4	0.7	0.826	0.893	0.927	0.942	0.961	0.967	0.981	0.98	0.978	0.992	0.988	0.984	0.987	0.991	0.98	0.993	0.984	0.987	0.985	0.985
0.45	0.78	0.865	0.935	0.949	0.96	0.972	0.971	0.98	0.988	0.988	0.978	0.997	0.981	0.989	0.986	0.98	0.987	0.988	0.981	0.99	0.99
0.5	0.831	0.93	0.94	0.962	0.955	0.98	0.986	0.986	0.988	0.989	0.995	0.988	0.986	0.99	0.988	0.986	0.988	0.991	0.989	0.987	0.987
0.55	0.862	0.939	0.953	0.964	0.975	0.982	0.985	0.992	0.984	0.993	0.981	0.986	0.985	0.986	0.993	0.989	0.987	0.988	0.988	0.987	0.987
0.6	0.915	0.935	0.961	0.973	0.979	0.982	0.984	0.983	0.983	0.994	0.989	0.99	0.99	0.988	0.987	0.994	0.994	0.987	0.985	0.99	0.99
0.65	0.916	0.964	0.972	0.973	0.982	0.986	0.993	0.99	0.988	0.982	0.991	0.986	0.994	0.988	0.989	0.988	0.984	0.985	0.98	0.994	0.994
0.7	0.924	0.952	0.967	0.981	0.986	0.98	0.991	0.989	0.988	0.988	0.988	0.989	0.991	0.993	0.98	0.992	0.99	0.993	0.987	0.989	0.989
0.75	0.936	0.954	0.979	0.986	0.982	0.985	0.991	0.987	0.992	0.992	0.986	0.987	0.992	0.991	0.992	0.989	0.988	0.983	0.992	0.992	0.992
0.8	0.941	0.963	0.971	0.985	0.992	0.989	0.991	0.988	0.993	0.992	0.99	0.991	0.989	0.987	0.995	0.985	0.992	0.995	0.994	0.99	0.99
0.85	0.957	0.966	0.982	0.982	0.991	0.99	0.989	0.989	0.988	0.988	0.984	0.989	0.987	0.992	0.987	0.994	0.988	0.987	0.99	0.988	0.988
0.9	0.961	0.97	0.981	0.987	0.991	0.987	0.985	0.993	0.988	0.991	0.985	0.987	0.986	0.986	0.99	0.99	0.992	0.991	0.993	0.989	0.989
0.95	0.97	0.976	0.984	0.989	0.985	0.986	0.987	0.99	0.986	0.993	0.989	0.99	0.991	0.985	0.991	0.989	0.992	0.99	0.993	0.996	0.996
1	0.968	0.983	0.994	0.989	0.987	0.985	0.992	0.992	0.99	0.991	0.992	0.988	0.992	0.994	0.993	0.99	0.991	0.991	0.988	0.987	0.987
σ=0.1
