# Supplementary material for: Modeling and analysis of infectious diseases based on behavioral game theory on two-layered networks under media coverage
Source: PLoS One. 2025 May 20;20(5):e0320904. doi: 10.1371/journal.pone.0320904 (PMC12091790; doi:10.1371/journal.pone.0320904)
Supplement: Data — (ZIP) [file pone.0320904.s001.zip › Data/Book211.xls]

## Sheet: Sheet1
β	k
	0	0.05	0.1	0.15	0.2	0.25	0.3	0.35	0.4	0.45	0.5	0.55	0.6	0.65	0.7	0.75	0.8	0.85	0.9	0.95	1
0	0.02	0.02	0.02	0.02	0.02	0.02	0.02	0.02	0.02	0.02	0.02	0.02	0.02	0.02	0.02	0.02	0.02	0.02	0.02	0.02	0.02
0.05	0.027	0.024	0.027	0.028	0.036	0.041	0.05	0.036	0.035	0.041	0.047	0.057	0.053	0.065	0.066	0.064	0.046	0.075	0.093	0.052	0.052
0.1	0.044	0.051	0.048	0.058	0.084	0.059	0.07	0.047	0.107	0.084	0.204	0.224	0.157	0.26	0.145	0.314	0.302	0.386	0.385	0.386	0.386
0.15	0.05	0.094	0.093	0.067	0.156	0.118	0.215	0.184	0.25	0.353	0.392	0.416	0.465	0.594	0.545	0.57	0.556	0.7	0.623	0.643	0.643
0.2	0.089	0.087	0.115	0.115	0.241	0.288	0.367	0.444	0.48	0.57	0.598	0.676	0.644	0.729	0.718	0.783	0.759	0.81	0.814	0.836	0.836
0.25	0.096	0.18	0.243	0.248	0.395	0.482	0.55	0.585	0.648	0.707	0.761	0.781	0.801	0.823	0.855	0.858	0.872	0.886	0.891	0.898	0.898
0.3	0.16	0.222	0.328	0.397	0.485	0.59	0.675	0.676	0.757	0.76	0.823	0.838	0.873	0.903	0.908	0.908	0.932	0.945	0.915	0.944	0.944
0.35	0.146	0.268	0.406	0.379	0.574	0.676	0.665	0.798	0.822	0.849	0.874	0.888	0.924	0.907	0.931	0.951	0.943	0.972	0.969	0.97	0.97
0.4	0.221	0.353	0.413	0.602	0.666	0.718	0.807	0.832	0.89	0.883	0.92	0.933	0.945	0.963	0.96	0.978	0.977	0.982	0.972	0.987	0.987
0.45	0.228	0.427	0.54	0.617	0.732	0.755	0.854	0.879	0.902	0.928	0.941	0.946	0.969	0.96	0.97	0.984	0.984	0.986	0.984	0.986	0.986
0.5	0.364	0.493	0.631	0.69	0.827	0.848	0.901	0.901	0.932	0.949	0.97	0.963	0.972	0.977	0.985	0.982	0.995	0.992	0.993	0.996	0.996
0.55	0.328	0.573	0.608	0.71	0.816	0.878	0.899	0.941	0.937	0.956	0.964	0.982	0.972	0.987	0.986	0.991	0.997	0.994	0.992	0.996	0.996
0.6	0.41	0.586	0.703	0.794	0.851	0.891	0.922	0.946	0.957	0.963	0.98	0.969	0.985	0.991	0.993	0.996	0.994	0.996	0.996	0.996	0.996
0.65	0.448	0.657	0.734	0.825	0.893	0.926	0.946	0.958	0.969	0.976	0.987	0.985	0.992	0.997	0.995	0.999	1	0.999	1	1	1
0.7	0.558	0.681	0.802	0.863	0.919	0.935	0.953	0.961	0.982	0.981	0.989	0.99	0.991	0.997	0.997	0.997	0.999	0.999	0.997	0.999	0.999
0.75	0.585	0.713	0.831	0.908	0.917	0.937	0.971	0.978	0.98	0.993	0.99	0.989	0.997	0.997	0.997	1	0.999	1	1	0.999	0.999
0.8	0.616	0.806	0.831	0.881	0.948	0.956	0.969	0.976	0.987	0.99	0.994	0.997	0.996	0.998	0.999	1	0.998	0.997	1	1	1
0.85	0.642	0.778	0.861	0.915	0.952	0.979	0.967	0.987	0.991	0.987	1	0.993	0.998	0.999	1	1	1	1	1	1	1
0.9	0.699	0.838	0.895	0.924	0.953	0.974	0.977	0.989	0.992	0.996	0.996	0.994	0.994	0.999	0.999	1	1	1	1	1	1
0.95	0.698	0.823	0.933	0.945	0.955	0.978	0.99	0.99	0.994	0.995	0.997	0.997	0.999	0.997	1	1	1	1	1	1	1
1	0.732	0.859	0.901	0.941	0.966	0.973	0.98	0.99	0.99	0.994	0.999	0.998	1	1	1	1	1	1	1	1	1
σ=0.5
