# Supplementary material for: Modeling and analysis of infectious diseases based on behavioral game theory on two-layered networks under media coverage
Source: PLoS One. 2025 May 20;20(5):e0320904. doi: 10.1371/journal.pone.0320904 (PMC12091790; doi:10.1371/journal.pone.0320904)
Supplement: Data — (ZIP) [file pone.0320904.s001.zip › Data/Book212.xls]

## Sheet: Sheet1
β	k
	0	0.05	0.1	0.15	0.2	0.25	0.3	0.35	0.4	0.45	0.5	0.55	0.6	0.65	0.7	0.75	0.8	0.85	0.9	0.95	1
0	0.02	0.02	0.02	0.02	0.02	0.02	0.02	0.02	0.02	0.02	0.02	0.02	0.02	0.02	0.02	0.02	0.02	0.02	0.02	0.02	0.02
0.05	0.024	0.028	0.029	0.027	0.038	0.029	0.028	0.024	0.032	0.031	0.028	0.043	0.025	0.043	0.034	0.048	0.042	0.044	0.044	0.036	0.036
0.1	0.032	0.037	0.041	0.043	0.04	0.034	0.052	0.053	0.059	0.078	0.079	0.101	0.094	0.113	0.073	0.125	0.172	0.23	0.263	0.204	0.204
0.15	0.05	0.05	0.053	0.072	0.084	0.123	0.16	0.143	0.12	0.21	0.245	0.229	0.249	0.399	0.411	0.475	0.415	0.465	0.456	0.61	0.61
0.2	0.057	0.079	0.082	0.085	0.144	0.192	0.193	0.326	0.295	0.311	0.373	0.417	0.486	0.609	0.578	0.599	0.626	0.678	0.714	0.736	0.736
0.25	0.076	0.122	0.108	0.126	0.257	0.31	0.37	0.451	0.429	0.521	0.56	0.665	0.662	0.736	0.759	0.791	0.769	0.793	0.835	0.849	0.849
0.3	0.085	0.143	0.178	0.227	0.284	0.328	0.435	0.463	0.575	0.65	0.681	0.736	0.783	0.83	0.812	0.839	0.869	0.881	0.879	0.889	0.889
0.35	0.158	0.191	0.268	0.262	0.44	0.47	0.539	0.61	0.745	0.756	0.796	0.789	0.789	0.814	0.888	0.892	0.914	0.913	0.915	0.945	0.945
0.4	0.139	0.275	0.251	0.457	0.582	0.649	0.68	0.711	0.789	0.81	0.856	0.834	0.876	0.919	0.909	0.905	0.943	0.957	0.961	0.951	0.951
0.45	0.189	0.25	0.416	0.528	0.571	0.69	0.7	0.822	0.842	0.859	0.845	0.893	0.91	0.925	0.945	0.95	0.952	0.956	0.974	0.961	0.961
0.5	0.212	0.329	0.448	0.568	0.642	0.749	0.775	0.839	0.86	0.867	0.895	0.918	0.922	0.948	0.962	0.955	0.976	0.966	0.991	0.987	0.987
0.55	0.228	0.381	0.456	0.607	0.664	0.802	0.86	0.851	0.879	0.91	0.931	0.961	0.946	0.96	0.97	0.982	0.981	0.988	0.986	0.987	0.987
0.6	0.338	0.434	0.643	0.685	0.786	0.808	0.853	0.874	0.915	0.936	0.944	0.951	0.963	0.972	0.98	0.975	0.983	0.991	0.989	0.993	0.993
0.65	0.415	0.508	0.652	0.668	0.765	0.851	0.877	0.918	0.934	0.956	0.954	0.964	0.973	0.978	0.982	0.982	0.995	0.995	0.992	0.996	0.996
0.7	0.355	0.545	0.699	0.791	0.852	0.856	0.899	0.917	0.914	0.959	0.973	0.975	0.987	0.989	0.986	0.993	0.998	0.999	0.999	0.997	0.997
0.75	0.494	0.657	0.696	0.84	0.874	0.918	0.908	0.934	0.953	0.968	0.973	0.979	0.985	0.989	0.992	0.997	0.994	0.998	0.994	1	1
0.8	0.536	0.689	0.735	0.827	0.881	0.937	0.931	0.962	0.967	0.961	0.983	0.99	0.991	0.986	0.995	0.997	0.993	0.999	0.998	0.999	0.999
0.85	0.519	0.617	0.745	0.862	0.901	0.936	0.951	0.957	0.962	0.981	0.988	0.985	0.998	0.996	0.997	0.998	0.999	0.999	1	1	1
0.9	0.628	0.668	0.772	0.86	0.912	0.962	0.963	0.977	0.972	0.986	0.987	0.996	0.994	0.998	0.999	0.998	1	1	0.999	1	1
0.95	0.596	0.732	0.81	0.886	0.934	0.955	0.968	0.976	0.978	0.986	0.99	0.993	0.995	0.995	0.999	1	1	1	1	1	1
1	0.636	0.807	0.86	0.913	0.935	0.966	0.971	0.977	0.986	0.989	0.991	0.996	0.998	1	0.998	1	1	1	1	1	1
σ=0.8
