# Supplementary material for: Modeling and analysis of infectious diseases based on behavioral game theory on two-layered networks under media coverage
Source: PLoS One. 2025 May 20;20(5):e0320904. doi: 10.1371/journal.pone.0320904 (PMC12091790; doi:10.1371/journal.pone.0320904)
Supplement: Data — (ZIP) [file pone.0320904.s001.zip › Data/Book22.xls]

## Sheet: Sheet1
β	δ
	0	0.05	0.1	0.15	0.2	0.25	0.3	0.35	0.4	0.45	0.5	0.55	0.6	0.65	0.7	0.75	0.8	0.85	0.9	0.95	1
0	0.02	0.02	0.02	0.02	0.02	0.02	0.02	0.02	0.02	0.02	0.02	0.02	0.02	0.02	0.02	0.02	0.02	0.02	0.02	0.02	0.02
0.05	0.079	0.082	0.084	0.071	0.052	0.108	0.074	0.096	0.064	0.098	0.126	0.061	0.056	0.067	0.058	0.074	0.068	0.062	0.063	0.065	0.086
0.1	0.343	0.402	0.421	0.384	0.382	0.394	0.278	0.386	0.297	0.417	0.322	0.24	0.333	0.367	0.392	0.261	0.429	0.322	0.308	0.339	0.364
0.15	0.669	0.687	0.703	0.664	0.621	0.634	0.686	0.703	0.691	0.671	0.688	0.681	0.691	0.72	0.654	0.62	0.715	0.697	0.603	0.66	0.633
0.2	0.809	0.846	0.837	0.845	0.839	0.825	0.824	0.761	0.81	0.776	0.807	0.825	0.837	0.801	0.85	0.817	0.828	0.811	0.821	0.793	0.792
0.25	0.925	0.902	0.892	0.891	0.897	0.91	0.905	0.916	0.93	0.899	0.896	0.894	0.908	0.911	0.908	0.921	0.914	0.913	0.925	0.911	0.874
0.3	0.945	0.942	0.952	0.948	0.94	0.944	0.954	0.949	0.927	0.948	0.938	0.931	0.922	0.952	0.951	0.935	0.939	0.944	0.934	0.923	0.944
0.35	0.959	0.97	0.965	0.947	0.961	0.961	0.974	0.952	0.965	0.97	0.964	0.973	0.949	0.974	0.947	0.966	0.961	0.962	0.97	0.974	0.973
0.4	0.973	0.973	0.971	0.976	0.984	0.979	0.977	0.964	0.97	0.977	0.974	0.98	0.964	0.976	0.97	0.973	0.975	0.974	0.984	0.974	0.979
0.45	0.982	0.981	0.981	0.989	0.982	0.988	0.984	0.982	0.981	0.986	0.983	0.984	0.986	0.977	0.989	0.982	0.979	0.983	0.984	0.976	0.988
0.5	0.988	0.992	0.989	0.985	0.987	0.987	0.988	0.993	0.985	0.991	0.987	0.99	0.986	0.988	0.983	0.984	0.99	0.991	0.983	0.984	0.991
0.55	0.99	0.989	0.993	0.997	0.994	0.993	0.995	0.997	0.991	0.992	0.997	0.994	0.994	0.995	0.995	0.997	0.986	0.988	0.989	0.994	0.988
0.6	0.998	0.991	0.995	0.996	0.991	0.998	0.999	0.994	0.994	0.995	0.998	0.997	0.998	0.998	0.997	0.991	0.997	0.993	0.994	0.994	0.996
0.65	0.997	0.994	0.999	0.993	0.998	0.997	0.997	0.996	0.997	0.997	0.995	0.997	0.997	0.997	1	0.996	0.994	0.997	0.994	0.994	0.997
0.7	0.996	0.999	1	0.999	0.999	0.998	0.997	1	0.999	0.999	0.998	0.997	0.996	0.997	0.999	1	0.996	0.998	0.998	1	0.999
0.75	0.998	1	1	1	0.997	1	0.999	0.999	0.997	1	0.999	0.999	0.999	0.999	0.998	0.999	0.998	0.999	0.999	0.998	0.999
0.8	1	1	0.997	0.999	0.999	0.998	0.999	1	0.999	0.999	1	1	0.999	0.998	1	0.999	1	0.997	0.999	0.998	1
0.85	1	0.999	1	0.999	0.999	0.999	0.998	1	1	1	0.999	1	0.999	0.999	1	0.998	1	1	1	0.999	1
0.9	1	0.999	1	0.998	1	1	1	1	1	1	1	0.998	0.997	0.999	1	1	1	0.999	0.998	1	1
0.95	1	1	1	1	1	1	1	1	1	1	1	1	1	1	1	0.999	0.999	1	1	1	0.999
1	1	1	1	1	1	1	1	1	1	1	1	1	1	1	1	1	1	1	1	1	1
K=0.5
