# Supplementary material for: Modeling and analysis of infectious diseases based on behavioral game theory on two-layered networks under media coverage
Source: PLoS One. 2025 May 20;20(5):e0320904. doi: 10.1371/journal.pone.0320904 (PMC12091790; doi:10.1371/journal.pone.0320904)
Supplement: Data — (ZIP) [file pone.0320904.s001.zip › Data/Book23.xls]

## Sheet: Sheet1
β	δ
	0	0.05	0.1	0.15	0.2	0.25	0.3	0.35	0.4	0.45	0.5	0.55	0.6	0.65	0.7	0.75	0.8	0.85	0.9	0.95	1
0	0.02	0.02	0.02	0.02	0.02	0.02	0.02	0.02	0.02	0.02	0.02	0.02	0.02	0.02	0.02	0.02	0.02	0.02	0.02	0.02	0.02
0.05	0.146	0.172	0.208	0.236	0.146	0.226	0.239	0.249	0.205	0.114	0.241	0.155	0.132	0.121	0.191	0.202	0.194	0.144	0.259	0.244	0.23
0.1	0.742	0.713	0.717	0.676	0.697	0.725	0.728	0.756	0.757	0.728	0.736	0.7	0.758	0.73	0.688	0.726	0.735	0.723	0.755	0.697	0.731
0.15	0.894	0.895	0.892	0.912	0.887	0.902	0.902	0.899	0.905	0.901	0.892	0.911	0.892	0.889	0.898	0.88	0.886	0.937	0.888	0.881	0.893
0.2	0.957	0.945	0.961	0.935	0.953	0.951	0.964	0.946	0.95	0.96	0.956	0.955	0.957	0.946	0.958	0.953	0.958	0.966	0.969	0.964	0.954
0.25	0.982	0.978	0.975	0.979	0.984	0.972	0.984	0.981	0.986	0.978	0.987	0.977	0.983	0.971	0.973	0.976	0.985	0.978	0.98	0.979	0.973
0.3	0.994	0.995	0.987	0.989	0.994	0.995	0.99	0.991	0.987	0.984	0.993	0.987	0.994	0.992	0.988	0.993	0.986	0.993	0.992	0.987	0.992
0.35	0.998	1	0.997	0.996	0.994	0.993	0.998	0.996	0.998	0.996	0.998	0.992	0.995	0.997	0.995	0.995	0.993	0.998	0.997	0.995	0.996
0.4	0.998	1	1	1	0.999	0.999	0.999	0.995	0.997	0.996	0.998	0.997	0.999	0.994	0.998	0.995	0.997	0.998	0.999	0.997	0.995
0.45	0.998	1	1	0.999	0.999	1	0.999	0.998	0.998	0.998	0.998	0.999	0.998	0.999	0.998	1	0.998	1	0.999	0.998	1
0.5	1	0.999	0.998	1	0.999	1	1	1	1	1	1	0.998	1	1	1	1	0.999	1	1	0.999	0.999
0.55	1	0.999	0.999	1	1	1	0.999	1	1	1	1	0.999	1	1	1	1	1	1	1	1	0.999
0.6	1	1	1	1	1	1	1	1	1	1	1	1	1	1	1	1	0.999	1	1	1	1
0.65	1	1	0.998	0.999	1	1	1	1	1	1	1	1	1	0.999	1	1	1	1	1	1	1
0.7	1	1	1	1	1	0.999	1	1	1	1	1	1	1	1	1	1	1	1	1	1	1
0.75	1	1	1	1	1	1	1	0.999	1	1	1	1	0.999	1	1	1	1	1	1	1	1
0.8	1	1	1	1	1	1	1	1	1	1	1	1	1	1	1	1	1	0.999	1	1	1
0.85	1	1	1	1	1	1	1	1	1	1	1	1	1	1	1	1	1	0.999	1	1	1
0.9	1	1	1	1	0.999	1	1	1	1	1	1	1	1	1	1	1	1	0.999	1	1	0.999
0.95	1	1	1	1	1	1	1	1	1	0.999	1	1	1	1	1	1	1	1	1	1	0.999
1	1	1	1	1	1	1	1	1	1	1	1	1	1	1	1	1	1	1	1	1	1
K=.0.8
