# Supplementary material for: Modeling and analysis of infectious diseases based on behavioral game theory on two-layered networks under media coverage
Source: PLoS One. 2025 May 20;20(5):e0320904. doi: 10.1371/journal.pone.0320904 (PMC12091790; doi:10.1371/journal.pone.0320904)
Supplement: Data — (ZIP) [file pone.0320904.s001.zip › Data/Book24.xls]

## Sheet: Sheet1
β	c
	0	0.05	0.1	0.15	0.2	0.25	0.3	0.35	0.4	0.45	0.5	0.55	0.6	0.65	0.7	0.75	0.8	0.85	0.9	0.95	1
0	0.02	0.02	0.02	0.02	0.02	0.02	0.02	0.02	0.02	0.02	0.02	0.02	0.02	0.02	0.02	0.02	0.02	0.02	0.02	0.02	0.02
0.05	0.043	0.034	0.039	0.031	0.037	0.031	0.047	0.028	0.036	0.029	0.048	0.032	0.03	0.028	0.035	0.039	0.032	0.03	0.039	0.037	0.032
0.1	0.068	0.091	0.088	0.061	0.1	0.058	0.06	0.08	0.062	0.045	0.061	0.101	0.065	0.07	0.061	0.067	0.122	0.064	0.087	0.092	0.06
0.15	0.098	0.131	0.17	0.145	0.195	0.152	0.131	0.217	0.168	0.174	0.198	0.198	0.105	0.166	0.124	0.18	0.187	0.188	0.181	0.126	0.13
0.2	0.299	0.219	0.309	0.313	0.28	0.221	0.332	0.309	0.235	0.301	0.313	0.272	0.281	0.297	0.307	0.302	0.305	0.297	0.34	0.339	0.258
0.25	0.499	0.488	0.528	0.446	0.42	0.459	0.501	0.501	0.555	0.51	0.503	0.454	0.499	0.412	0.456	0.307	0.437	0.484	0.399	0.475	0.408
0.3	0.609	0.661	0.563	0.566	0.627	0.631	0.621	0.577	0.617	0.586	0.584	0.72	0.665	0.638	0.611	0.648	0.62	0.617	0.599	0.691	0.666
0.35	0.774	0.661	0.689	0.695	0.746	0.788	0.736	0.707	0.72	0.748	0.711	0.778	0.754	0.748	0.741	0.676	0.765	0.754	0.767	0.752	0.771
0.4	0.812	0.813	0.822	0.788	0.829	0.834	0.799	0.791	0.855	0.847	0.87	0.842	0.834	0.804	0.817	0.797	0.869	0.841	0.81	0.791	0.809
0.45	0.88	0.896	0.88	0.904	0.837	0.854	0.871	0.886	0.885	0.894	0.897	0.851	0.858	0.857	0.885	0.876	0.887	0.843	0.89	0.893	0.858
0.5	0.894	0.907	0.935	0.901	0.923	0.933	0.919	0.914	0.928	0.929	0.909	0.903	0.921	0.919	0.912	0.893	0.908	0.92	0.909	0.887	0.912
0.55	0.954	0.941	0.953	0.922	0.933	0.925	0.956	0.947	0.944	0.936	0.938	0.929	0.954	0.945	0.956	0.931	0.941	0.928	0.931	0.939	0.911
0.6	0.952	0.963	0.954	0.958	0.947	0.959	0.953	0.953	0.957	0.959	0.948	0.958	0.958	0.961	0.962	0.921	0.949	0.957	0.965	0.948	0.957
0.65	0.958	0.95	0.971	0.956	0.965	0.955	0.965	0.952	0.958	0.959	0.959	0.945	0.947	0.963	0.958	0.942	0.958	0.96	0.95	0.954	0.962
0.7	0.964	0.965	0.975	0.974	0.955	0.966	0.956	0.97	0.966	0.957	0.972	0.956	0.958	0.948	0.971	0.969	0.963	0.966	0.968	0.968	0.956
0.75	0.964	0.961	0.963	0.964	0.969	0.973	0.974	0.976	0.965	0.965	0.96	0.98	0.969	0.947	0.978	0.961	0.961	0.969	0.974	0.969	0.967
0.8	0.959	0.967	0.968	0.968	0.969	0.987	0.975	0.975	0.964	0.976	0.972	0.974	0.973	0.974	0.981	0.968	0.973	0.972	0.979	0.986	0.974
0.85	0.974	0.981	0.975	0.977	0.973	0.981	0.98	0.976	0.979	0.966	0.981	0.972	0.974	0.978	0.979	0.981	0.965	0.975	0.971	0.98	0.978
0.9	0.984	0.98	0.974	0.981	0.977	0.983	0.98	0.986	0.987	0.975	0.974	0.982	0.98	0.979	0.976	0.976	0.981	0.988	0.98	0.98	0.989
0.95	0.985	0.984	0.986	0.981	0.983	0.986	0.983	0.984	0.986	0.977	0.978	0.985	0.985	0.985	0.976	0.986	0.981	0.978	0.986	0.982	0.994
1	0.986	0.982	0.985	0.988	0.983	0.987	0.979	0.989	0.987	0.988	0.988	0.987	0.983	0.992	0.99	0.988	0.992	0.99	0.988	0.985	0.989
ζ=0.2
