# Supplementary material for: Modeling and analysis of infectious diseases based on behavioral game theory on two-layered networks under media coverage
Source: PLoS One. 2025 May 20;20(5):e0320904. doi: 10.1371/journal.pone.0320904 (PMC12091790; doi:10.1371/journal.pone.0320904)
Supplement: Data — (ZIP) [file pone.0320904.s001.zip › Data/Book25.xls]

## Sheet: Sheet1
β	c
	0	0.05	0.1	0.15	0.2	0.25	0.3	0.35	0.4	0.45	0.5	0.55	0.6	0.65	0.7	0.75	0.8	0.85	0.9	0.95	1
0	0.02	0.02	0.02	0.02	0.02	0.02	0.02	0.02	0.02	0.02	0.02	0.02	0.02	0.02	0.02	0.02	0.02	0.02	0.02	0.02	0.02
0.05	0.047	0.037	0.046	0.051	0.032	0.028	0.05	0.045	0.034	0.05	0.029	0.04	0.032	0.057	0.032	0.036	0.044	0.026	0.032	0.046	0.031
0.1	0.087	0.101	0.064	0.09	0.117	0.065	0.066	0.101	0.101	0.078	0.093	0.078	0.073	0.09	0.066	0.084	0.108	0.056	0.121	0.081	0.09
0.15	0.155	0.109	0.209	0.202	0.165	0.111	0.194	0.245	0.168	0.176	0.177	0.204	0.222	0.186	0.152	0.214	0.213	0.167	0.278	0.174	0.207
0.2	0.338	0.354	0.363	0.418	0.34	0.345	0.37	0.347	0.327	0.255	0.286	0.329	0.347	0.353	0.379	0.362	0.393	0.344	0.354	0.345	0.281
0.25	0.509	0.529	0.501	0.47	0.464	0.483	0.455	0.518	0.511	0.423	0.495	0.579	0.436	0.479	0.405	0.427	0.449	0.445	0.432	0.369	0.463
0.3	0.675	0.654	0.574	0.634	0.56	0.617	0.586	0.611	0.622	0.591	0.637	0.63	0.575	0.607	0.604	0.55	0.614	0.554	0.602	0.579	0.632
0.35	0.735	0.627	0.724	0.715	0.731	0.745	0.706	0.662	0.712	0.741	0.747	0.693	0.688	0.742	0.742	0.701	0.707	0.723	0.663	0.736	0.686
0.4	0.782	0.76	0.747	0.802	0.814	0.775	0.763	0.791	0.768	0.774	0.81	0.771	0.772	0.775	0.776	0.785	0.814	0.799	0.755	0.756	0.733
0.45	0.82	0.863	0.829	0.824	0.867	0.799	0.809	0.846	0.856	0.879	0.826	0.847	0.827	0.817	0.836	0.814	0.854	0.821	0.865	0.839	0.834
0.5	0.903	0.891	0.887	0.865	0.873	0.882	0.878	0.889	0.861	0.899	0.863	0.869	0.883	0.859	0.889	0.872	0.867	0.881	0.862	0.874	0.841
0.55	0.927	0.918	0.916	0.916	0.895	0.911	0.921	0.932	0.92	0.904	0.914	0.936	0.911	0.914	0.886	0.884	0.907	0.892	0.931	0.905	0.923
0.6	0.941	0.945	0.926	0.937	0.937	0.946	0.9	0.926	0.935	0.943	0.933	0.922	0.913	0.928	0.929	0.938	0.923	0.936	0.93	0.922	0.93
0.65	0.947	0.941	0.954	0.936	0.946	0.934	0.941	0.957	0.931	0.941	0.946	0.966	0.95	0.949	0.948	0.945	0.944	0.94	0.942	0.94	0.943
0.7	0.965	0.945	0.94	0.953	0.956	0.961	0.956	0.958	0.972	0.94	0.949	0.947	0.945	0.952	0.959	0.951	0.952	0.96	0.948	0.951	0.954
0.75	0.951	0.965	0.967	0.957	0.951	0.961	0.95	0.961	0.961	0.957	0.957	0.964	0.946	0.959	0.964	0.951	0.965	0.974	0.952	0.951	0.964
0.8	0.969	0.963	0.966	0.964	0.975	0.966	0.973	0.965	0.981	0.969	0.959	0.954	0.965	0.971	0.97	0.974	0.96	0.966	0.974	0.963	0.959
0.85	0.971	0.977	0.974	0.969	0.964	0.964	0.972	0.975	0.978	0.976	0.971	0.973	0.951	0.971	0.963	0.968	0.969	0.981	0.978	0.973	0.96
0.9	0.973	0.976	0.981	0.972	0.978	0.977	0.972	0.969	0.978	0.979	0.963	0.971	0.971	0.971	0.973	0.97	0.978	0.969	0.974	0.974	0.975
0.95	0.98	0.973	0.981	0.976	0.984	0.977	0.973	0.972	0.97	0.982	0.975	0.984	0.98	0.974	0.973	0.981	0.98	0.973	0.969	0.975	0.978
1	0.987	0.989	0.984	0.979	0.98	0.979	0.983	0.978	0.969	0.983	0.979	0.986	0.982	0.986	0.983	0.987	0.989	0.978	0.981	0.979	0.986
ζ=0.5
