# Supplementary material for: Modeling and analysis of infectious diseases based on behavioral game theory on two-layered networks under media coverage
Source: PLoS One. 2025 May 20;20(5):e0320904. doi: 10.1371/journal.pone.0320904 (PMC12091790; doi:10.1371/journal.pone.0320904)
Supplement: Data — (ZIP) [file pone.0320904.s001.zip › Data/Book26.xls]

## Sheet: Sheet1
β	c
	0	0.05	0.1	0.15	0.2	0.25	0.3	0.35	0.4	0.45	0.5	0.55	0.6	0.65	0.7	0.75	0.8	0.85	0.9	0.95	1
0	0.02	0.02	0.02	0.02	0.02	0.02	0.02	0.02	0.02	0.02	0.02	0.02	0.02	0.02	0.02	0.02	0.02	0.02	0.02	0.02	0.02
0.05	0.054	0.045	0.034	0.043	0.038	0.034	0.04	0.046	0.053	0.023	0.032	0.037	0.034	0.032	0.041	0.037	0.03	0.027	0.044	0.023	0.041
0.1	0.122	0.125	0.153	0.081	0.099	0.116	0.108	0.071	0.097	0.116	0.122	0.141	0.147	0.08	0.127	0.083	0.103	0.083	0.144	0.097	0.074
0.15	0.305	0.262	0.227	0.262	0.188	0.201	0.284	0.211	0.162	0.26	0.214	0.155	0.182	0.19	0.21	0.222	0.221	0.236	0.121	0.19	0.194
0.2	0.427	0.412	0.366	0.431	0.418	0.358	0.38	0.342	0.417	0.392	0.304	0.352	0.332	0.353	0.365	0.328	0.28	0.429	0.38	0.288	0.368
0.25	0.466	0.514	0.534	0.573	0.537	0.532	0.437	0.487	0.462	0.417	0.434	0.502	0.433	0.458	0.509	0.455	0.488	0.523	0.447	0.452	0.452
0.3	0.582	0.64	0.61	0.594	0.543	0.568	0.558	0.566	0.502	0.534	0.633	0.589	0.549	0.574	0.614	0.617	0.474	0.547	0.539	0.587	0.557
0.35	0.725	0.689	0.661	0.668	0.662	0.641	0.675	0.701	0.69	0.685	0.716	0.65	0.695	0.653	0.634	0.612	0.673	0.678	0.71	0.613	0.741
0.4	0.706	0.722	0.729	0.774	0.71	0.773	0.756	0.759	0.756	0.75	0.724	0.744	0.752	0.761	0.73	0.734	0.674	0.73	0.695	0.788	0.772
0.45	0.812	0.769	0.814	0.811	0.784	0.834	0.826	0.793	0.81	0.764	0.809	0.789	0.808	0.796	0.803	0.782	0.799	0.786	0.774	0.815	0.781
0.5	0.841	0.832	0.838	0.81	0.786	0.856	0.836	0.839	0.834	0.825	0.854	0.819	0.841	0.84	0.809	0.832	0.836	0.807	0.819	0.812	0.843
0.55	0.864	0.855	0.844	0.869	0.877	0.879	0.89	0.841	0.88	0.88	0.88	0.879	0.872	0.885	0.843	0.865	0.887	0.899	0.844	0.871	0.855
0.6	0.899	0.883	0.902	0.918	0.882	0.888	0.889	0.917	0.909	0.889	0.907	0.896	0.865	0.897	0.887	0.893	0.874	0.914	0.892	0.915	0.907
0.65	0.918	0.907	0.916	0.924	0.931	0.919	0.913	0.9	0.919	0.904	0.91	0.918	0.92	0.899	0.918	0.908	0.884	0.909	0.903	0.913	0.925
0.7	0.918	0.918	0.921	0.929	0.936	0.929	0.926	0.94	0.933	0.932	0.912	0.934	0.934	0.925	0.935	0.927	0.922	0.922	0.913	0.922	0.897
0.75	0.941	0.943	0.943	0.953	0.944	0.942	0.944	0.934	0.943	0.954	0.938	0.942	0.951	0.94	0.943	0.941	0.95	0.937	0.95	0.947	0.945
0.8	0.941	0.942	0.953	0.963	0.946	0.955	0.945	0.941	0.958	0.959	0.962	0.954	0.94	0.948	0.961	0.959	0.947	0.947	0.95	0.944	0.969
0.85	0.964	0.954	0.955	0.953	0.945	0.963	0.965	0.967	0.947	0.958	0.943	0.963	0.96	0.954	0.954	0.952	0.947	0.959	0.949	0.953	0.965
0.9	0.978	0.953	0.974	0.969	0.967	0.979	0.971	0.961	0.964	0.96	0.962	0.97	0.966	0.963	0.966	0.961	0.961	0.973	0.967	0.97	0.958
0.95	0.97	0.976	0.973	0.959	0.963	0.974	0.974	0.974	0.977	0.98	0.972	0.971	0.972	0.975	0.964	0.974	0.969	0.973	0.974	0.976	0.977
1	0.978	0.976	0.973	0.982	0.97	0.97	0.985	0.973	0.973	0.983	0.973	0.968	0.977	0.972	0.976	0.965	0.982	0.981	0.971	0.98	0.975
ζ=0.8
