# Supplementary material for: Modeling and analysis of infectious diseases based on behavioral game theory on two-layered networks under media coverage
Source: PLoS One. 2025 May 20;20(5):e0320904. doi: 10.1371/journal.pone.0320904 (PMC12091790; doi:10.1371/journal.pone.0320904)
Supplement: Data — (ZIP) [file pone.0320904.s001.zip › Data/Book27.xls]

## Sheet: Sheet1
β	α
	0.5	0.55	0.6	0.65	0.7	0.75	0.8	0.85	0.9	0.95	1	1.05	1.1	1.15	1.2	1.25	1.3	1.35	1.4	1.45	1.5
0	0.02	0.02	0.02	0.02	0.02	0.02	0.02	0.02	0.02	0.02	0.02	0.02	0.02	0.02	0.02	0.02	0.02	0.02	0.02	0.02	0.02	0.02
0.05	0.036	0.036	0.034	0.028	0.035	0.03	0.035	0.034	0.039	0.036	0.025	0.032	0.032	0.031	0.04	0.033	0.03	0.029	0.036	0.037	0.04	0.053
0.1	0.072	0.072	0.053	0.042	0.068	0.081	0.059	0.061	0.059	0.108	0.099	0.082	0.082	0.071	0.074	0.054	0.062	0.049	0.084	0.075	0.127	0.162
0.15	0.092	0.092	0.199	0.113	0.198	0.158	0.112	0.14	0.134	0.144	0.14	0.156	0.156	0.189	0.134	0.129	0.101	0.235	0.153	0.204	0.368	0.556
0.2	0.232	0.232	0.314	0.285	0.292	0.215	0.226	0.222	0.207	0.344	0.288	0.256	0.256	0.279	0.288	0.299	0.227	0.255	0.371	0.527	0.567	0.759
0.25	0.312	0.312	0.363	0.4	0.439	0.353	0.395	0.401	0.397	0.4	0.428	0.432	0.432	0.418	0.419	0.398	0.47	0.484	0.666	0.677	0.788	0.822
0.3	0.528	0.528	0.544	0.515	0.49	0.513	0.538	0.503	0.555	0.518	0.51	0.457	0.457	0.503	0.561	0.65	0.564	0.59	0.733	0.804	0.838	0.919
0.35	0.579	0.579	0.576	0.589	0.634	0.581	0.68	0.621	0.612	0.649	0.597	0.627	0.627	0.695	0.658	0.703	0.705	0.765	0.817	0.881	0.916	0.92
0.4	0.71	0.71	0.678	0.706	0.701	0.731	0.72	0.673	0.757	0.714	0.698	0.697	0.697	0.688	0.743	0.738	0.819	0.825	0.908	0.939	0.947	0.953
0.45	0.756	0.756	0.749	0.762	0.77	0.717	0.758	0.754	0.751	0.786	0.791	0.825	0.825	0.775	0.83	0.854	0.855	0.875	0.919	0.934	0.961	0.961
0.5	0.815	0.815	0.823	0.796	0.815	0.789	0.824	0.85	0.792	0.847	0.839	0.859	0.859	0.872	0.881	0.875	0.91	0.94	0.93	0.955	0.97	0.96
0.55	0.859	0.859	0.852	0.849	0.852	0.859	0.856	0.884	0.857	0.883	0.859	0.892	0.892	0.905	0.878	0.926	0.939	0.931	0.951	0.959	0.966	0.972
0.6	0.879	0.879	0.874	0.879	0.871	0.888	0.895	0.886	0.902	0.881	0.902	0.912	0.912	0.927	0.926	0.949	0.952	0.958	0.962	0.963	0.972	0.978
0.65	0.891	0.891	0.914	0.914	0.895	0.927	0.917	0.928	0.934	0.925	0.934	0.951	0.951	0.948	0.95	0.958	0.963	0.949	0.963	0.967	0.985	0.971
0.7	0.928	0.928	0.92	0.939	0.918	0.934	0.913	0.933	0.923	0.928	0.962	0.951	0.951	0.95	0.956	0.961	0.965	0.957	0.974	0.967	0.971	0.977
0.75	0.947	0.947	0.947	0.927	0.936	0.957	0.954	0.946	0.965	0.944	0.955	0.949	0.949	0.967	0.959	0.964	0.964	0.971	0.979	0.983	0.978	0.981
0.8	0.963	0.963	0.951	0.944	0.957	0.949	0.954	0.961	0.968	0.95	0.964	0.959	0.959	0.953	0.964	0.966	0.975	0.981	0.982	0.979	0.988	0.985
0.85	0.961	0.961	0.964	0.941	0.96	0.968	0.954	0.958	0.955	0.96	0.965	0.975	0.975	0.966	0.976	0.967	0.977	0.976	0.976	0.986	0.986	0.993
0.9	0.961	0.961	0.962	0.959	0.967	0.962	0.963	0.962	0.962	0.974	0.976	0.971	0.971	0.964	0.978	0.97	0.985	0.976	0.988	0.989	0.995	0.994
0.95	0.951	0.951	0.974	0.975	0.969	0.965	0.976	0.978	0.974	0.969	0.974	0.975	0.975	0.985	0.978	0.985	0.987	0.989	0.984	0.99	0.993	0.992
1	0.977	0.977	0.981	0.968	0.98	0.979	0.98	0.978	0.992	0.977	0.976	0.979	0.979	0.981	0.985	0.979	0.982	0.987	0.984	0.995	0.988	0.995
ζ=0.2
