# Supplementary material for: Modeling and analysis of infectious diseases based on behavioral game theory on two-layered networks under media coverage
Source: PLoS One. 2025 May 20;20(5):e0320904. doi: 10.1371/journal.pone.0320904 (PMC12091790; doi:10.1371/journal.pone.0320904)
Supplement: Data — (ZIP) [file pone.0320904.s001.zip › Data/Book28.xls]

## Sheet: Sheet1
β	α
	0.5	0.55	0.6	0.65	0.7	0.75	0.8	0.85	0.9	0.95	1	1.05	1.1	1.15	1.2	1.25	1.3	1.35	1.4	1.45	1.5
0	0.02	0.02	0.02	0.02	0.02	0.02	0.02	0.02	0.02	0.02	0.02	0.02	0.02	0.02	0.02	0.02	0.02	0.02	0.02	0.02	0.02
0.05	0.048	0.048	0.043	0.038	0.04	0.038	0.047	0.043	0.062	0.032	0.037	0.049	0.04	0.036	0.031	0.049	0.073	0.037	0.048	0.029	0.038
0.1	0.104	0.104	0.116	0.121	0.112	0.081	0.074	0.129	0.096	0.093	0.113	0.078	0.08	0.076	0.074	0.084	0.14	0.072	0.125	0.178	0.101
0.15	0.163	0.163	0.158	0.172	0.182	0.179	0.153	0.223	0.147	0.211	0.196	0.161	0.137	0.181	0.191	0.175	0.227	0.257	0.141	0.269	0.385
0.2	0.281	0.281	0.292	0.363	0.338	0.296	0.276	0.292	0.396	0.385	0.33	0.311	0.297	0.287	0.391	0.356	0.354	0.34	0.379	0.456	0.561
0.25	0.379	0.379	0.526	0.439	0.398	0.454	0.419	0.508	0.509	0.413	0.401	0.411	0.459	0.393	0.538	0.395	0.474	0.482	0.648	0.621	0.718
0.3	0.494	0.494	0.517	0.529	0.525	0.513	0.467	0.561	0.567	0.584	0.54	0.543	0.524	0.568	0.565	0.625	0.602	0.679	0.635	0.771	0.812
0.35	0.64	0.64	0.65	0.684	0.712	0.681	0.636	0.615	0.627	0.585	0.666	0.608	0.664	0.654	0.65	0.73	0.691	0.83	0.8	0.821	0.869
0.4	0.733	0.733	0.665	0.682	0.705	0.712	0.725	0.705	0.694	0.719	0.711	0.759	0.731	0.747	0.777	0.751	0.837	0.813	0.847	0.87	0.922
0.45	0.78	0.78	0.778	0.772	0.799	0.812	0.737	0.779	0.786	0.793	0.787	0.779	0.813	0.81	0.844	0.828	0.838	0.878	0.912	0.909	0.928
0.5	0.803	0.803	0.8	0.801	0.813	0.813	0.87	0.836	0.778	0.831	0.825	0.838	0.854	0.85	0.884	0.841	0.871	0.907	0.921	0.945	0.94
0.55	0.842	0.842	0.875	0.86	0.879	0.858	0.831	0.847	0.835	0.896	0.866	0.867	0.872	0.902	0.881	0.898	0.904	0.934	0.943	0.953	0.951
0.6	0.881	0.881	0.893	0.862	0.883	0.86	0.881	0.893	0.861	0.901	0.892	0.899	0.906	0.888	0.922	0.924	0.924	0.952	0.943	0.948	0.961
0.65	0.915	0.915	0.931	0.919	0.921	0.881	0.896	0.893	0.926	0.937	0.903	0.926	0.926	0.937	0.94	0.914	0.953	0.957	0.96	0.962	0.97
0.7	0.921	0.921	0.932	0.944	0.916	0.918	0.923	0.94	0.938	0.93	0.928	0.916	0.947	0.955	0.96	0.934	0.962	0.965	0.959	0.978	0.965
0.75	0.943	0.943	0.945	0.942	0.943	0.923	0.933	0.937	0.943	0.922	0.948	0.949	0.953	0.963	0.953	0.952	0.966	0.965	0.969	0.981	0.981
0.8	0.953	0.953	0.958	0.951	0.939	0.947	0.938	0.94	0.969	0.948	0.954	0.956	0.954	0.951	0.969	0.949	0.966	0.978	0.966	0.986	0.979
0.85	0.964	0.964	0.957	0.948	0.952	0.963	0.955	0.97	0.963	0.971	0.951	0.963	0.97	0.958	0.965	0.969	0.978	0.978	0.962	0.984	0.985
0.9	0.962	0.962	0.962	0.959	0.965	0.966	0.979	0.969	0.967	0.98	0.968	0.968	0.967	0.964	0.978	0.981	0.976	0.975	0.98	0.981	0.984
0.95	0.974	0.974	0.976	0.975	0.98	0.958	0.968	0.975	0.963	0.973	0.979	0.973	0.972	0.983	0.969	0.979	0.986	0.98	0.986	0.988	0.99
1	0.982	0.982	0.979	0.973	0.98	0.967	0.98	0.971	0.978	0.982	0.98	0.974	0.987	0.975	0.984	0.981	0.988	0.982	0.982	0.994	0.992
ζ=0.5
