# Supplementary material for: Modeling and analysis of infectious diseases based on behavioral game theory on two-layered networks under media coverage
Source: PLoS One. 2025 May 20;20(5):e0320904. doi: 10.1371/journal.pone.0320904 (PMC12091790; doi:10.1371/journal.pone.0320904)
Supplement: Data — (ZIP) [file pone.0320904.s001.zip › Data/Book29.xls]

## Sheet: Sheet1
β	α
	0.5	0.55	0.6	0.65	0.7	0.75	0.8	0.85	0.9	0.95	1	1.05	1.1	1.15	1.2	1.25	1.3	1.35	1.4	1.45	1.5
0	0.02	0.02	0.02	0.02	0.02	0.02	0.02	0.02	0.02	0.02	0.02	0.02	0.02	0.02	0.02	0.02	0.02	0.02	0.02	0.02	0.02
0.05	0.046	0.046	0.046	0.031	0.046	0.049	0.036	0.039	0.055	0.049	0.032	0.038	0.03	0.036	0.059	0.049	0.027	0.037	0.035	0.056	0.033
0.1	0.109	0.109	0.097	0.093	0.067	0.112	0.105	0.068	0.074	0.104	0.104	0.119	0.093	0.064	0.114	0.081	0.125	0.062	0.102	0.072	0.091
0.15	0.266	0.266	0.254	0.252	0.227	0.194	0.207	0.271	0.225	0.213	0.186	0.238	0.221	0.251	0.195	0.175	0.185	0.193	0.23	0.258	0.232
0.2	0.389	0.389	0.372	0.366	0.385	0.298	0.399	0.339	0.357	0.383	0.383	0.361	0.367	0.418	0.364	0.386	0.338	0.356	0.381	0.438	0.373
0.25	0.437	0.437	0.424	0.507	0.476	0.526	0.469	0.502	0.479	0.456	0.519	0.486	0.412	0.513	0.486	0.387	0.507	0.436	0.472	0.5	0.591
0.3	0.556	0.556	0.61	0.533	0.597	0.608	0.578	0.578	0.541	0.573	0.564	0.553	0.585	0.579	0.6	0.583	0.601	0.633	0.624	0.589	0.637
0.35	0.659	0.659	0.645	0.615	0.637	0.647	0.617	0.659	0.633	0.646	0.677	0.703	0.668	0.712	0.647	0.723	0.655	0.666	0.673	0.716	0.775
0.4	0.769	0.769	0.721	0.728	0.739	0.713	0.76	0.718	0.751	0.715	0.751	0.715	0.71	0.684	0.743	0.748	0.783	0.784	0.796	0.763	0.786
0.45	0.805	0.805	0.788	0.764	0.793	0.786	0.784	0.789	0.768	0.773	0.8	0.811	0.8	0.787	0.787	0.81	0.756	0.823	0.81	0.833	0.836
0.5	0.821	0.821	0.823	0.81	0.845	0.794	0.82	0.828	0.812	0.807	0.835	0.804	0.821	0.845	0.841	0.847	0.831	0.838	0.849	0.848	0.873
0.55	0.862	0.862	0.863	0.852	0.835	0.81	0.863	0.871	0.847	0.85	0.864	0.831	0.872	0.858	0.863	0.866	0.902	0.893	0.891	0.865	0.899
0.6	0.874	0.874	0.877	0.873	0.871	0.894	0.885	0.889	0.874	0.877	0.897	0.873	0.872	0.895	0.898	0.898	0.901	0.899	0.909	0.902	0.922
0.65	0.905	0.905	0.874	0.905	0.915	0.896	0.902	0.914	0.908	0.893	0.919	0.888	0.907	0.885	0.906	0.902	0.924	0.903	0.914	0.938	0.929
0.7	0.904	0.904	0.923	0.923	0.901	0.925	0.914	0.909	0.939	0.933	0.93	0.934	0.931	0.921	0.933	0.934	0.923	0.921	0.922	0.951	0.95
0.75	0.931	0.931	0.927	0.943	0.907	0.94	0.918	0.929	0.95	0.927	0.942	0.928	0.945	0.937	0.955	0.959	0.947	0.939	0.948	0.953	0.963
0.8	0.945	0.945	0.939	0.933	0.953	0.953	0.94	0.939	0.947	0.952	0.958	0.96	0.94	0.963	0.922	0.948	0.954	0.934	0.956	0.959	0.964
0.85	0.968	0.968	0.948	0.944	0.959	0.944	0.955	0.956	0.959	0.951	0.961	0.948	0.963	0.961	0.966	0.949	0.965	0.955	0.962	0.954	0.955
0.9	0.955	0.955	0.947	0.957	0.959	0.969	0.963	0.967	0.955	0.968	0.966	0.966	0.964	0.953	0.954	0.96	0.976	0.964	0.961	0.969	0.964
0.95	0.971	0.971	0.978	0.971	0.964	0.967	0.961	0.967	0.977	0.963	0.966	0.961	0.957	0.967	0.973	0.98	0.968	0.956	0.964	0.976	0.98
1	0.985	0.985	0.969	0.974	0.977	0.971	0.977	0.975	0.964	0.968	0.975	0.967	0.964	0.968	0.968	0.975	0.985	0.972	0.965	0.974	0.976
ζ=0.8
