# Supplementary material for: Modeling and analysis of infectious diseases based on behavioral game theory on two-layered networks under media coverage
Source: PLoS One. 2025 May 20;20(5):e0320904. doi: 10.1371/journal.pone.0320904 (PMC12091790; doi:10.1371/journal.pone.0320904)
Supplement: Data — (ZIP) [file pone.0320904.s001.zip › Data/Book4.xls]

## Sheet: Sheet1
σ	β^c
	θ=0.2，δ=0.2		θ=0.2，δ=0.8			θ=0.5，δ=0.5			θ=0.8，δ=0.2		θ=0.8，δ=0.8
0	0		0			0			0		0
0.05	0.0195971		0.0195471			0.0180768			0.0179561		0.0167864
0.1	0.0301555		0.0283247			0.0342139			0.0295833		0.034609
0.15	0.0387664		0.0418122			0.0418753			0.0365051		0.039152
0.2	0.0511511		0.0522871			0.0469715			0.0459166		0.0491271
0.25	0.0544576		0.056409			0.0528972			0.0569136		0.0555908
0.3	0.0577335		0.0607352			0.0545475			0.0574605		0.0567948
0.35	0.0596566		0.0713596			0.0639393			0.0586421		0.0639422
0.4	0.0733946		0.07641			0.0641221			0.0617735		0.0753566
0.45	0.0724367		0.0782322			0.0717103			0.0691214		0.0755466
0.5	0.0753705		0.0823486			0.0827072			0.0722154		0.0791215
0.55	0.0837487		0.087307			0.0856725			0.0765259		0.0801742
0.6	0.0826308		0.089724			0.0887882			0.0802517		0.0850153
0.65	0.0864116		0.0925363			0.0892807			0.0852827		0.087089
0.7	0.0948822		0.0943027			0.0942149			0.0879132		0.0890312
0.75	0.0974036		0.103574			0.099243			0.0890311		0.0904387
0.8	0.0995208		0.109219			0.102575			0.0913763		0.0936546
0.85	0.0996159		0.111535			0.109282			0.0958428		0.0965325
0.9	0.101181		0.112895			0.109504			0.0975314		0.100342
0.95	0.103875		0.113926			0.112332			0.10076		0.101342
1	0.105598		0.119807			0.11687			0.105174		0.110642
