# Supplementary material for: Modeling and analysis of infectious diseases based on behavioral game theory on two-layered networks under media coverage
Source: PLoS One. 2025 May 20;20(5):e0320904. doi: 10.1371/journal.pone.0320904 (PMC12091790; doi:10.1371/journal.pone.0320904)
Supplement: Data — (ZIP) [file pone.0320904.s001.zip › Data/Supplementary data.xlsx]

## Sheet: t时间其余状态演变
US	p_i_UE	‘p_i_UI’	‘UR’	‘ MS’	‘ p_i_ME’	‘p_i_MI’	‘MR‘	’U‘	’ M‘	’S‘	’E‘	’I‘	’R
0.98	0.02	0	0	0	0	0	0	1	0	0.98	0.02	0	0
0.332	0.017	0.001	0	0.62	0.022	0.008	0	0.35	0.65	0.952	0.039	0.009	0
0.279	0.028	0.002	0.002	0.624	0.052	0.011	0.002	0.311	0.689	0.903	0.08	0.013	0.004
0.244	0.041	0.004	0.005	0.576	0.106	0.018	0.006	0.294	0.706	0.82	0.147	0.022	0.011
0.211	0.07	0.014	0.007	0.489	0.168	0.026	0.015	0.302	0.698	0.7	0.238	0.04	0.022
0.13	0.096	0.012	0.009	0.392	0.283	0.048	0.03	0.247	0.753	0.522	0.379	0.06	0.039
0.089	0.143	0.022	0.02	0.26	0.339	0.068	0.059	0.274	0.726	0.349	0.482	0.09	0.079
0	0	0	0	0.216	0.5	0.157	0.127	0	1	0.216	0.5	0.157	0.127
0	0	0	0	0.147	0.461	0.191	0.201	0	1	0.147	0.461	0.191	0.201
0	0	0	0	0.1	0.419	0.188	0.293	0	1	0.1	0.419	0.188	0.293
0	0	0	0	0.066	0.374	0.171	0.389	0	1	0.066	0.374	0.171	0.389
0	0	0	0	0.047	0.299	0.179	0.475	0	1	0.047	0.299	0.179	0.475
0.004	0.051	0.036	0.11	0.031	0.199	0.12	0.449	0.201	0.799	0.035	0.25	0.156	0.559
0.007	0.062	0.028	0.157	0.019	0.137	0.102	0.488	0.254	0.746	0.026	0.199	0.13	0.645
0.004	0.027	0.029	0.196	0.019	0.131	0.078	0.516	0.256	0.744	0.023	0.158	0.107	0.712
0.002	0.03	0.021	0.19	0.019	0.097	0.07	0.571	0.243	0.757	0.021	0.127	0.091	0.761
0.006	0.025	0.015	0.213	0.012	0.085	0.044	0.6	0.259	0.741	0.018	0.11	0.059	0.813
0.004	0.027	0.014	0.239	0.011	0.068	0.033	0.604	0.284	0.716	0.015	0.095	0.047	0.843
0.002	0.014	0.014	0.258	0.013	0.06	0.03	0.609	0.288	0.712	0.015	0.074	0.044	0.867
0.005	0.018	0.012	0.256	0.009	0.04	0.026	0.634	0.291	0.709	0.014	0.058	0.038	0.89
0.003	0.013	0.009	0.261	0.01	0.034	0.018	0.652	0.286	0.714	0.013	0.047	0.027	0.913
0.004	0.009	0.008	0.288	0.008	0.03	0.011	0.642	0.309	0.691	0.012	0.039	0.019	0.93
0.001	0.014	0.006	0.259	0.01	0.017	0.015	0.678	0.28	0.72	0.011	0.031	0.021	0.937
0.002	0.006	0.006	0.302	0.007	0.019	0.017	0.641	0.316	0.684	0.009	0.025	0.023	0.943
0.002	0.004	0.003	0.278	0.007	0.017	0.014	0.675	0.287	0.713	0.009	0.021	0.017	0.953
0.003	0.004	0.005	0.281	0.006	0.012	0.006	0.683	0.293	0.707	0.009	0.016	0.011	0.964
0.004	0.005	0.004	0.291	0.005	0.005	0.009	0.677	0.304	0.696	0.009	0.01	0.013	0.968
0.003	0.003	0.001	0.305	0.006	0.007	0.002	0.673	0.312	0.688	0.009	0.01	0.003	0.978
0.004	0.004	0.001	0.327	0.005	0.004	0.002	0.653	0.336	0.664	0.009	0.008	0.003	0.98
0.003	0.002	0.001	0.306	0.005	0.006	0	0.677	0.312	0.688	0.008	0.008	0.001	0.983
0.001	0.003	0	0.303	0.007	0.004	0.001	0.681	0.307	0.693	0.008	0.007	0.001	0.984
0.003	0.001	0	0.291	0.005	0.006	0	0.694	0.295	0.705	0.008	0.007	0	0.985
0.004	0.001	0	0.317	0.004	0.003	0.003	0.668	0.322	0.678	0.008	0.004	0.003	0.985
0.003	0.003	0.001	0.304	0.005	0	0.002	0.682	0.311	0.689	0.008	0.003	0.003	0.986
0.001	0.002	0	0.301	0.007	0	0.002	0.687	0.304	0.696	0.008	0.002	0.002	0.988
0.002	0.001	0	0.319	0.006	0.001	0	0.671	0.322	0.678	0.008	0.002	0	0.99
0.003	0.001	0	0.318	0.005	0.001	0	0.672	0.322	0.678	0.008	0.002	0	0.99
0.001	0.001	0	0.321	0.007	0.001	0	0.669	0.323	0.677	0.008	0.002	0	0.99
0.002	0	0	0.319	0.006	0.002	0	0.671	0.321	0.679	0.008	0.002	0	0.99
0	0.001	0	0.3	0.008	0.001	0	0.69	0.301	0.699	0.008	0.002	0	0.99
0.003	0.001	0	0.279	0.005	0.001	0	0.711	0.283	0.717	0.008	0.002	0	0.99
0.004	0	0	0.309	0.004	0.002	0	0.681	0.313	0.687	0.008	0.002	0	0.99
0.002	0.001	0	0.275	0.006	0.001	0	0.715	0.278	0.722	0.008	0.002	0	0.99
0.004	0.001	0	0.315	0.004	0.001	0	0.675	0.32	0.68	0.008	0.002	0	0.99
0.003	0	0	0.32	0.005	0.001	0.001	0.67	0.323	0.677	0.008	0.001	0.001	0.99
0.002	0.001	0	0.292	0.006	0	0	0.699	0.295	0.705	0.008	0.001	0	0.991
0.001	0	0	0.314	0.007	0	0.001	0.677	0.315	0.685	0.008	0	0.001	0.991
0.005	0	0	0.295	0.003	0	0	0.697	0.3	0.7	0.008	0	0	0.992
0	0	0	0.318	0.008	0	0	0.674	0.318	0.682	0.008	0	0	0.992
0.002	0	0	0.279	0.006	0	0	0.713	0.281	0.719	0.008	0	0	0.992

## Sheet: 各参数及对应的阈值数据
μ	σ	α	c	θ	δ			β^c
0.05	0.3	0.5	0.2	0.5	0.5			0.01109
0.1	0.3	0.5	0.2	0.5	0.5			0.01898
0.15	0.3	0.5	0.2	0.5	0.5			0.02283
0.2	0.3	0.5	0.2	0.5	0.5			0.02628
0.25	0.3	0.5	0.2	0.5	0.5			0.0247
0.3	0.3	0.5	0.2	0.5	0.5			0.03286
0.35	0.3	0.5	0.2	0.5	0.5			0.03299
0.4	0.3	0.5	0.2	0.5	0.5			0.03558
0.45	0.3	0.5	0.2	0.5	0.5			0.03993
0.5	0.3	0.5	0.2	0.5	0.5			0.03557
0.55	0.3	0.5	0.2	0.5	0.5			0.03619
0.6	0.3	0.5	0.2	0.5	0.5			0.03526
0.65	0.3	0.5	0.2	0.5	0.5			0.04884
0.7	0.3	0.5	0.2	0.5	0.5			0.04221
0.75	0.3	0.5	0.2	0.5	0.5			0.04053
0.8	0.3	0.5	0.2	0.5	0.5			0.04659
0.85	0.3	0.5	0.2	0.5	0.5			0.04924
0.9	0.3	0.5	0.2	0.5	0.5			0.04593
0.95	0.3	0.5	0.2	0.5	0.5			0.04288
1	0.3	0.5	0.2	0.5	0.5			0.04991
0.05	0.3	1	0.5	0.5	0.5			0.01594
0.1	0.3	1	0.5	0.5	0.5			0.02518
0.15	0.3	1	0.5	0.5	0.5			0.02891
0.2	0.3	1	0.5	0.5	0.5			0.03299
0.25	0.3	1	0.5	0.5	0.5			0.04136
0.3	0.3	1	0.5	0.5	0.5			0.04563
0.35	0.3	1	0.5	0.5	0.5			0.03957
0.4	0.3	1	0.5	0.5	0.5			0.04507
0.45	0.3	1	0.5	0.5	0.5			0.0376
0.5	0.3	1	0.5	0.5	0.5			0.04647
0.55	0.3	1	0.5	0.5	0.5			0.04148
0.6	0.3	1	0.5	0.5	0.5			0.05048
0.65	0.3	1	0.5	0.5	0.5			0.04822
0.7	0.3	1	0.5	0.5	0.5			0.04589
0.75	0.3	1	0.5	0.5	0.5			0.05013
0.8	0.3	1	0.5	0.5	0.5			0.04835
0.85	0.3	1	0.5	0.5	0.5			0.05151
0.9	0.3	1	0.5	0.5	0.5			0.0568
0.95	0.3	1	0.5	0.5	0.5			0.05314
1	0.3	1	0.5	0.5	0.5			0.05278
0.05	0.3	4	0.8	0.5	0.5			0.01706
0.1	0.3	4	0.8	0.5	0.5			0.0268
0.15	0.3	4	0.8	0.5	0.5			0.03186
0.2	0.3	4	0.8	0.5	0.5			0.03554
0.25	0.3	4	0.8	0.5	0.5			0.04087
0.3	0.3	4	0.8	0.5	0.5			0.04063
0.35	0.3	4	0.8	0.5	0.5			0.05037
0.4	0.3	4	0.8	0.5	0.5			0.04958
0.45	0.3	4	0.8	0.5	0.5			0.04376
0.5	0.3	4	0.8	0.5	0.5			0.04859
0.55	0.3	4	0.8	0.5	0.5			0.05139
0.6	0.3	4	0.8	0.5	0.5			0.04977
0.65	0.3	4	0.8	0.5	0.5			0.05178
0.7	0.3	4	0.8	0.5	0.5			0.0503
0.75	0.3	4	0.8	0.5	0.5			0.05877
0.8	0.3	4	0.8	0.5	0.5			0.05537
0.85	0.3	4	0.8	0.5	0.5			0.05534
0.9	0.3	4	0.8	0.5	0.5			0.05685
0.95	0.3	4	0.8	0.5	0.5			0.05537
1	0.3	4	0.8	0.5	0.5			0.05007
0.5	0.05	0.5	0.2	0.5	0.5			0.0124
0.5	0.1	0.5	0.2	0.5	0.5			0.02351
0.5	0.15	0.5	0.2	0.5	0.5			0.03037
0.5	0.2	0.5	0.2	0.5	0.5			0.0404
0.5	0.25	0.5	0.2	0.5	0.5			0.04299
0.5	0.3	0.5	0.2	0.5	0.5			0.05934
0.5	0.35	0.5	0.2	0.5	0.5			0.06797
0.5	0.4	0.5	0.2	0.5	0.5			0.07083
0.5	0.45	0.5	0.2	0.5	0.5			0.06938
0.5	0.5	0.5	0.2	0.5	0.5			0.07824
0.5	0.55	0.5	0.2	0.5	0.5			0.0728
0.5	0.6	0.5	0.2	0.5	0.5			0.08422
0.5	0.65	0.5	0.2	0.5	0.5			0.09452
0.5	0.7	0.5	0.2	0.5	0.5			0.08473
0.5	0.75	0.5	0.2	0.5	0.5			0.09339
0.5	0.8	0.5	0.2	0.5	0.5			0.08776
0.5	0.85	0.5	0.2	0.5	0.5			0.10504
0.5	0.9	0.5	0.2	0.5	0.5			0.08994
0.5	0.95	0.5	0.2	0.5	0.5			0.10779
0.5	1	0.5	0.2	0.5	0.5			0.10635
0.5	0.05	1	0.5	0.5	0.5			0.01512
0.5	0.1	1	0.5	0.5	0.5			0.03353
0.5	0.15	1	0.5	0.5	0.5			0.04101
0.5	0.2	1	0.5	0.5	0.5			0.04601
0.5	0.25	1	0.5	0.5	0.5			0.05873
0.5	0.3	1	0.5	0.5	0.5			0.06348
0.5	0.35	1	0.5	0.5	0.5			0.07287
0.5	0.4	1	0.5	0.5	0.5			0.07522
0.5	0.45	1	0.5	0.5	0.5			0.07641
0.5	0.5	1	0.5	0.5	0.5			0.07887
0.5	0.55	1	0.5	0.5	0.5			0.08507
0.5	0.6	1	0.5	0.5	0.5			0.09303
0.5	0.65	1	0.5	0.5	0.5			0.09453
0.5	0.7	1	0.5	0.5	0.5			0.08893
0.5	0.75	1	0.5	0.5	0.5			0.09241
0.5	0.8	1	0.5	0.5	0.5			0.08926
0.5	0.85	1	0.5	0.5	0.5			0.11212
0.5	0.9	1	0.5	0.5	0.5			0.10924
0.5	0.95	1	0.5	0.5	0.5			0.10056
0.5	1	1	0.5	0.5	0.5			0.12484
0.5	0.05	4	0.8	0.5	0.5			0.01927
0.5	0.1	4	0.8	0.5	0.5			0.02793
0.5	0.15	4	0.8	0.5	0.5			0.04136
0.5	0.2	4	0.8	0.5	0.5			0.04749
0.5	0.25	4	0.8	0.5	0.5			0.06509
0.5	0.3	4	0.8	0.5	0.5			0.06658
0.5	0.35	4	0.8	0.5	0.5			0.0704
0.5	0.4	4	0.8	0.5	0.5			0.07444
0.5	0.45	4	0.8	0.5	0.5			0.07122
0.5	0.5	4	0.8	0.5	0.5			0.08165
0.5	0.55	4	0.8	0.5	0.5			0.09286
0.5	0.6	4	0.8	0.5	0.5			0.0718
0.5	0.65	4	0.8	0.5	0.5			0.0949
0.5	0.7	4	0.8	0.5	0.5			0.09237
0.5	0.75	4	0.8	0.5	0.5			0.09719
0.5	0.8	4	0.8	0.5	0.5			0.09112
0.5	0.85	4	0.8	0.5	0.5			0.10156
0.5	0.9	4	0.8	0.5	0.5			0.0931
0.5	0.95	4	0.8	0.5	0.5			0.10135
0.5	1	4	0.8	0.5	0.5			0.10905
0.05	0.3	1	0.5	0.2	0.2			0.01913
0.1	0.3	1	0.5	0.2	0.2			0.02818
0.15	0.3	1	0.5	0.2	0.2			0.02993
0.2	0.3	1	0.5	0.2	0.2			0.03418
0.25	0.3	1	0.5	0.2	0.2			0.03896
0.3	0.3	1	0.5	0.2	0.2			0.04535
0.35	0.3	1	0.5	0.2	0.2			0.04497
0.4	0.3	1	0.5	0.2	0.2			0.0504
0.45	0.3	1	0.5	0.2	0.2			0.05413
0.5	0.3	1	0.5	0.2	0.2			0.04264
0.55	0.3	1	0.5	0.2	0.2			0.04921
0.6	0.3	1	0.5	0.2	0.2			0.05453
0.65	0.3	1	0.5	0.2	0.2			0.04321
0.7	0.3	1	0.5	0.2	0.2			0.05072
0.75	0.3	1	0.5	0.2	0.2			0.05045
0.8	0.3	1	0.5	0.2	0.2			0.05177
0.85	0.3	1	0.5	0.2	0.2			0.0575
0.9	0.3	1	0.5	0.2	0.2			0.05225
0.95	0.3	1	0.5	0.2	0.2			0.05738
1	0.3	1	0.5	0.2	0.2			0.05849
0.05	0.3	1	0.5	0.5	0.5			0.01465
0.1	0.3	1	0.5	0.5	0.5			0.02147
0.15	0.3	1	0.5	0.5	0.5			0.0312
0.2	0.3	1	0.5	0.5	0.5			0.03846
0.25	0.3	1	0.5	0.5	0.5			0.03635
0.3	0.3	1	0.5	0.5	0.5			0.04012
0.35	0.3	1	0.5	0.5	0.5			0.04478
0.4	0.3	1	0.5	0.5	0.5			0.0478
0.45	0.3	1	0.5	0.5	0.5			0.03986
0.5	0.3	1	0.5	0.5	0.5			0.04741
0.55	0.3	1	0.5	0.5	0.5			0.04498
0.6	0.3	1	0.5	0.5	0.5			0.04907
0.65	0.3	1	0.5	0.5	0.5			0.05306
0.7	0.3	1	0.5	0.5	0.5			0.05555
0.75	0.3	1	0.5	0.5	0.5			0.05625
0.8	0.3	1	0.5	0.5	0.5			0.0544
0.85	0.3	1	0.5	0.5	0.5			0.05486
0.9	0.3	1	0.5	0.5	0.5			0.05134
0.95	0.3	1	0.5	0.5	0.5			0.05028
1	0.3	1	0.5	0.5	0.5			0.05107
0.05	0.3	1	0.5	0.8	0.8			0.0153
0.1	0.3	1	0.5	0.8	0.8			0.02137
0.15	0.3	1	0.5	0.8	0.8			0.03087
0.2	0.3	1	0.5	0.8	0.8			0.03576
0.25	0.3	1	0.5	0.8	0.8			0.03784
0.3	0.3	1	0.5	0.8	0.8			0.03956
0.35	0.3	1	0.5	0.8	0.8			0.04408
0.4	0.3	1	0.5	0.8	0.8			0.0417
0.45	0.3	1	0.5	0.8	0.8			0.0478
0.5	0.3	1	0.5	0.8	0.8			0.0498
0.55	0.3	1	0.5	0.8	0.8			0.04746
0.6	0.3	1	0.5	0.8	0.8			0.05004
0.65	0.3	1	0.5	0.8	0.8			0.05474
0.7	0.3	1	0.5	0.8	0.8			0.05331
0.75	0.3	1	0.5	0.8	0.8			0.05252
0.8	0.3	1	0.5	0.8	0.8			0.06306
0.85	0.3	1	0.5	0.8	0.8			0.05498
0.9	0.3	1	0.5	0.8	0.8			0.05776
0.95	0.3	1	0.5	0.8	0.8			0.06394
1	0.3	1	0.5	0.8	0.8			0.06312
0.5	0.05	1	0.5	0.2	0.2			0.0196
0.5	0.1	1	0.5	0.2	0.2			0.03016
0.5	0.15	1	0.5	0.2	0.2			0.03877
0.5	0.2	1	0.5	0.2	0.2			0.05115
0.5	0.25	1	0.5	0.2	0.2			0.05446
0.5	0.3	1	0.5	0.2	0.2			0.05773
0.5	0.35	1	0.5	0.2	0.2			0.05966
0.5	0.4	1	0.5	0.2	0.2			0.07339
0.5	0.45	1	0.5	0.2	0.2			0.07244
0.5	0.5	1	0.5	0.2	0.2			0.07537
0.5	0.55	1	0.5	0.2	0.2			0.08375
0.5	0.6	1	0.5	0.2	0.2			0.08263
0.5	0.65	1	0.5	0.2	0.2			0.08641
0.5	0.7	1	0.5	0.2	0.2			0.10099
0.5	0.75	1	0.5	0.2	0.2			0.0974
0.5	0.8	1	0.5	0.2	0.2			0.09952
0.5	0.85	1	0.5	0.2	0.2			0.08962
0.5	0.9	1	0.5	0.2	0.2			0.10118
0.5	0.95	1	0.5	0.2	0.2			0.08751
0.5	1	1	0.5	0.2	0.2			0.1056
0.5	0.05	1	0.5	0.5	0.5			0.01808
0.5	0.1	1	0.5	0.5	0.5			0.03421
0.5	0.15	1	0.5	0.5	0.5			0.04188
0.5	0.2	1	0.5	0.5	0.5			0.04697
0.5	0.25	1	0.5	0.5	0.5			0.0529
0.5	0.3	1	0.5	0.5	0.5			0.05455
0.5	0.35	1	0.5	0.5	0.5			0.06694
0.5	0.4	1	0.5	0.5	0.5			0.07878
0.5	0.45	1	0.5	0.5	0.5			0.06517
0.5	0.5	1	0.5	0.5	0.5			0.08271
0.5	0.55	1	0.5	0.5	0.5			0.08667
0.5	0.6	1	0.5	0.5	0.5			0.08388
0.5	0.65	1	0.5	0.5	0.5			0.08928
0.5	0.7	1	0.5	0.5	0.5			0.0943
0.5	0.75	1	0.5	0.5	0.5			0.10357
0.5	0.8	1	0.5	0.5	0.5			0.10922
0.5	0.85	1	0.5	0.5	0.5			0.09282
0.5	0.9	1	0.5	0.5	0.5			0.10085
0.5	0.95	1	0.5	0.5	0.5			0.11233
0.5	1	1	0.5	0.5	0.5			0.11687
0.5	0.05	1	0.5	0.8	0.8			0.01679
0.5	0.1	1	0.5	0.8	0.8			0.03461
0.5	0.15	1	0.5	0.8	0.8			0.03915
0.5	0.2	1	0.5	0.8	0.8			0.04913
0.5	0.25	1	0.5	0.8	0.8			0.05559
0.5	0.3	1	0.5	0.8	0.8			0.05679
0.5	0.35	1	0.5	0.8	0.8			0.06394
0.5	0.4	1	0.5	0.8	0.8			0.07536
0.5	0.45	1	0.5	0.8	0.8			0.07555
0.5	0.5	1	0.5	0.8	0.8			0.09121
0.5	0.55	1	0.5	0.8	0.8			0.09017
0.5	0.6	1	0.5	0.8	0.8			0.0933
0.5	0.65	1	0.5	0.8	0.8			0.08709
0.5	0.7	1	0.5	0.8	0.8			0.08603
0.5	0.75	1	0.5	0.8	0.8			0.09844
0.5	0.8	1	0.5	0.8	0.8			0.09365
0.5	0.85	1	0.5	0.8	0.8			0.09653
0.5	0.9	1	0.5	0.8	0.8			0.10834
0.5	0.95	1	0.5	0.8	0.8			0.10134
0.5	1	1	0.5	0.8	0.8			0.11064
